# Supplementary material for: Magnetoresponsive Fiber-Reinforced Periodic Impedance-Gradient Absorber: Design and Microwave Absorption Performance
Source: Nanomaterials (Basel). 2025 Dec 29;16(1):42. doi: 10.3390/nano16010042 (PMC12787895; doi:10.3390/nano16010042)
Supplement: Supplementary file 1 [file nanomaterials-16-00042-s001.zip]

Archive with 1 entries (1 files):
- nanomaterials-4034265-supplementary.pdf
